# Supplementary material for: 25 Hydroxyvitamin D Serum Concentration and COVID-19 Severity and Outcome—A Retrospective Survey in a Romanian Hospital
Source: Nutrients. 2023 Feb 28;15(5):1227. doi: 10.3390/nu15051227 (PMC10005256; doi:10.3390/nu15051227)
Supplement: Supplementary file 1 [file nutrients-15-01227-s001.zip]

Archive with 1 entries (1 files):
- nutrients-2246034-supplementary.pdf
